# Supplementary material for: Hypoxia Dependent Inhibition of Glioblastoma Cell Proliferation, Invasion, and Metabolism by the Choline-Kinase Inhibitor JAS239
Source: Metabolites. 2025 Jan 26;15(2):76. doi: 10.3390/metabo15020076 (PMC11857610; doi:10.3390/metabo15020076)
Supplement: Supplementary file 1 [file metabolites-15-00076-s001.zip]

Archive with 1 entries (1 files):
- metabolites-3408062-supplementary.pdf
